# Supplementary material for: Early prediction of Alzheimer’s disease using longitudinal electronic health records of US military veterans
Source: Commun Med (Lond). 2026 Jan 12;6:23. doi: 10.1038/s43856-025-01206-w (PMC12796311; doi:10.1038/s43856-025-01206-w)
Supplement: Supplementary file 4 — Supplementary Data 1 [file 43856_2025_1206_MOESM4_ESM.xlsx]

## Sheet: Figure 3
Year before diagnosis	case	control
15	9.4	8.21586
14	10.2582	8.08616
13	11.445	8.44183
12	12.5798	9.22099
11	13.7945	10.0134
10	15.1618	10.8643
9	16.7019	11.6945
8	18.312	12.6414
7	20.3126	13.5121
6	22.4602	14.4881
5	24.8578	15.4038
4	27.9631	16.3234
3	32.4128	17.4969
2	38.6113	18.6401
1	57.7107	20.3356

## Sheet: Figure 4
Year before diagnosis	case	control
15	2.16864	1.9649
14	2.26506	1.98553
13	2.38066	2.04272
12	2.47237	2.12679
11	2.57939	2.19808
10	2.74526	2.28063
9	2.87425	2.36089
8	2.99304	2.44239
7	3.10078	2.50838
6	3.2724	2.58199
5	3.38362	2.64729
4	3.50786	2.69074
3	3.67799	2.75874
2	3.82863	2.79208
1	4.16012	2.83144
